# Supplementary material for: AR (CAG)n Microsatellite and APEX1 c.444T>G (p.Asp148Glu) Polymorphisms as Independent Prognostic Biomarkers in Prostate Cancer: Insights from an Argentinian Cohort
Source: Cancers (Basel). 2024 Nov 13;16(22):3815. doi: 10.3390/cancers16223815 (PMC11592882; doi:10.3390/cancers16223815)
Supplement: Supplementary file 1 [file cancers-16-03815-s001.zip]

Archive with 1 entries (1 files):
- cancers-3279035-supplementary.pdf
